# Supplementary material for: Functions of human olfactory mucus and age-dependent changes
Source: Sci Rep. 2023 Jan 18;13:971. doi: 10.1038/s41598-023-27937-1 (PMC9846672; doi:10.1038/s41598-023-27937-1)
Supplement: Supplementary file 2 — Supplementary Table 1. [file 41598_2023_27937_MOESM2_ESM.xlsx]

## Sheet: Sheet1
Supplementary Table 1: Individual-level data on mucus property and olfactory sensitivity
Subject Number	Sex	Age	Sampled mucus amount (mg)						Weather and relative humidity during the mucus sampling	Protein concentration (mg/mL)			Inorganic elements concentration (ppb)											OC tGSH (mM)	OC GSSG (mM)	OC rGSH (mM, calcd)	Relative headspace Amb peak area in 10% OC mucus (%)	pCA conversion rate in 10% OC mucus (%)	CES1 concentration in OC mucus (mg/mL)	Odor threshold score (0-15)
			Left OC	Right OC	Average OC	Left INM	Right INM	Average INM		OC	INM	Saliva	OC Mg	INM Mg	Saliva Mg	OC Fe	INM Fe	Saliva Fe	OC Cu	INM Cu	OC Zn	INM Zn	Saliva Zn							Amb	PEA	tBM
1	F	47	28.3	29.4	28.85	16.1	20	18.05	rainy (95%)	20.8253	10.8056	0.84819	n.d.	23987.7	3832.15	n.d.	877.779	76.2204	n.d.	4041.55	n.d.	8528.79	118.426	415.157	224.867	-34.5769	0.309637	0.447401	10.9556	3	5.5	10.5
2	F	36	49.9	37.6	43.75	43.7	29.9	36.8	rainy (95%)	10.5083	5.4443	0.734786	14590.8	13146.1	2306.8	504.425	446.89	78.3398	2502.32	2292.01	5712.3	4357.96	138.373	100.985	64.9264	-28.8679	0.354782	0.0803298	2.24191	14	6.5	13
3	F	62	7.8	8.8	8.3	19.3	16.4	17.85	rainy (95%)	20.1511	16.4649	2.02182	33081.3	18421.7	4758.87	1750.08	653.444	96.4508	8557.22	4564.71	3855.19	3045.93	101.722	828.414	258.833	310.749	0.341962	n.d.	n.d.	10.5	0	9.5
4	M	46	29.7	41.5	35.6	12.1	59.3	35.7	rainy (95%)	11.861	5.58121	1.16993	18763.1	12937.3	2519.58	773.574	462.27	189.967	3149.63	3140.72	2623.47	2019.56	62.9046	88.154	51.7701	-15.3861	0.35733	0.106304	3.26544	11.5	0.5	8.5
5	F	20	36.8	35.4	36.1	60.9	87.8	74.35	rainy (95%)	10.364	7.34613	0.634149	14792.9	10961.2	2045.52	638.415	245.627	66.8567	2652.6	1094.35	9249.21	4790.24	68.2136	193.981	98.5961	-3.21151	0.391256	0.0669322	2.99685	13.5	5	14.5
6	F	66	19.5	20.5	20	0.3	3.5	1.9	rainy (95%)	17.7087	n.d.	0.64093	24763	n.d.	1992.45	1058.75	n.d.	62.6254	9731.48	n.d.	3420.81	n.d.	61.3229	538.599	255.354	27.89	0.284428	0.244164	12.3479	7.5	2	7.5
7	F	51	53.7	21.4	37.55	54.1	54.3	54.2	rainy (100%)	13.2755	9.10441	2.04374	16287	16111.7	3323.26	530.633	410.575	87.0317	2653.16	1733.19	14424	10637.3	263.233	223.173	88.0468	47.0798	0.518031	0.155004	3.33787	13.5	3.5	11
8	M	53	25.8	19.3	22.55	72.8	67.1	69.95	rainy (100%)	10.8243	7.44846	0.873217	17639.9	11985.1	2044.38	796.656	235.718	71.6868	802.904	458.92	2687.8	2936.05	59.6001	357.035	189.649	-22.2632	0.364697	0.149341	3.53695	9	10.5	10.5
9	F	38	56.6	144.3	100.45	98.8	133.1	115.95	rainy (100%)	9.80033	8.20275	0.949662	31907.4	8494.43	1437.89	594.236	272.834	81.5544	1161.37	258.199	1666.99	3055.53	79.9348	154.878	93.187	-31.4958	0.38565	0.17329	3.91296	10	8.5	13
10	M	33	93	65.8	79.4	148.8	79.8	114.3	rainy (100%)	8.89903	5.13152	0.346571	33230.9	10348.6	1345.05	1232.78	269.445	60.5126	1603.76	1089.27	2239.43	2738.31	64.6337	167.379	105.996	-44.6133	0.453866	0.15066	5.942	9	10.5	11
11	F	28	47.2	57.1	52.15	54.1	35.3	44.7	rainy (100%)	7.4892	5.83421	0.125567	29881.2	14491.9	2165.53	955.879	312.149	32.6916	5999.87	2802.01	4750.11	3789.78	85.019	234.513	142.928	-51.3428	0.373645	0.072096	3.17128	15	2.5	11
12	M	33	43.4	27.2	35.3	40.4	88.8	64.6	rainy (100%)	8.77753	6.66338	1.35784	46904.9	14378.2	3482.75	1007.78	324.21	91.753	9097.24	3073.72	2131.61	2807.03	83.0941	298.372	147.718	2.93592	0.375944	0.0742474	2.40431	13	13	11.5
13	M	47	26.1	22.5	24.3	12.5	27.3	19.9	rainy (97%)	17.4465	9.87129	1.9796	58686.7	18474.2	3102.63	3043.74	445.604	91.1445	11987.9	5533.88	3775.15	3165.36	73.272	571.347	313.036	-54.7236	0.356013	0.340771	10.7748	7.5	3.5	13
14	M	51	40.1	44.3	42.2	30.9	30.3	30.6	rainy (97%)	8.16073	5.95024	1.16062	39821.9	17826.5	2573.84	1428.1	652.443	105.051	7514.53	4446.67	3168.58	2885.2	73.2534	237.227	130.699	-24.171	0.333016	0.103679	4.28694	13	0	11
15	M	67	44.9	34.5	39.7	29.3	28.6	28.95	rainy (97%)	18.967	7.95507	1.403	61847.6	20330.2	2494.67	3952.86	412.849	89.4493	8461.6	3714.59	4070.93	2530.53	97.1685	593.186	342.999	-92.8118	0.316437	0.447874	17.2023	n.d.	n.d.	n.d.
16	M	59	64.5	30.3	47.4	90.5	35.1	62.8	rainy (97%)	6.27634	7.08995	0.759691	38547	10654.9	3037.21	1792.4	257.149	69.9747	7787.94	2127.23	1692.12	2829.68	78.8654	200.865	108.522	-16.1796	0.545084	0.0688225	2.82783	0.5	0	7
17	M	20	120.9	70.8	95.85	117.1	100.5	108.8	rainy (97%)	10.3377	5.55716	0.818659	33467.7	8655.26	2902.4	1027.68	362.733	77.7229	3166.77	1146.91	1539.43	1822.05	86.1733	147.004	109.478	-71.953	0.433075	0.249874	1.17011	0.5	3	11.5
18	M	60	32.8	17.2	25	67.5	12.4	39.95	rainy (97%)	10.7184	7.09564	0.550485	43855.7	15125.3	1353.23	1175.22	326.446	56.0628	7603.87	1772.43	2564.97	2664.93	60.813	398.82	220.453	-42.0866	0.443689	0.157638	2.35513	5	4	11.5
19	M	20	122	32.7	77.35	75.8	41.8	58.8	sunny (42%)	7.22085	5.03768	1.18974	37406.5	11049.6	824.733	1424.17	359.004	81.3198	2136.77	947.227	1997.17	2892.97	75.0564	225.049	152.943	-80.8377	0.391585	0.167091	4.33545	2	4	7
20	F	20	58.2	46.7	52.45	23.6	18.4	21	sunny (42%)	11.3585	7.03318	1.31766	39882.6	14371.3	3992.91	1373.64	1927.26	82.7766	2228.51	994.48	3512.39	2305.81	63.7145	453.906	170.128	113.65	0.295709	0.133674	8.73961	12.5	10	10.5
21	M	21	39.7	41.2	40.45	41.8	24.8	33.3	sunny (42%)	10.5922	11.8246	0.782353	37908.5	17000.9	1377.6	833.443	412.617	60.8684	3532.41	3229.9	2585.46	3388.68	69.4745	50.6726	25.5908	-0.508941	0.411003	0.0541373	0.945265	4	3.5	14
22	F	41	24	40.1	32.05	20.2	9.3	14.75	sunny (42%)	17.0877	12.1295	1.10036	52033.8	21037.8	1998.02	1850.32	570.537	59.8366	1599.43	980.154	4001.71	3141.09	68.1457	605.381	287.725	29.9312	0.467564	0.391789	19.3626	7.5	2	9.5
23	F	49	65.2	38.2	51.7	40.2	51	45.6	sunny (42%)	7.25352	5.36639	1.92996	37346.4	11568.2	2755.02	854.662	267.128	82.2971	2352.42	851.666	3107.58	3503.04	79.634	318.691	167.344	-15.9968	0.497078	0.119749	4.25457	13.5	9.5	13
24	F	67	20.9	9.1	15	40.8	2.2	21.5	sunny (42%)	15.8057	8.37531	0.73931	47726.9	14046.5	1888.83	3439.15	350.926	52.0584	7292.3	1886.62	6661.41	4581.94	109.547	674.8	193.607	287.585	0.265299	0.228545	13.5651	9.5	2.5	11
25	M	40	28	38.4	33.2	34.4	40.5	37.45	rainy (71%)	12.0381	9.2875	0.990895	41182.6	17847.2	2246.61	1611.58	351.113	87.7483	5614.9	2281.19	2510.97	2510.04	81.488	292.031	162.428	-32.8252	0.523454	0.138426	3.21934	14.5	11	12.5
26	F	31	38.6	70.1	54.35	n.d.	82.3	82.3	rainy (71%)	6.15496	7.73222	1.52897	29357.7	10959.3	1451.49	672.089	273.879	65.1743	1922.2	240.428	2044.49	3053.44	84.4446	156.309	113.966	-71.6232	0.468102	0.0597792	0.654315	8	4	12.5
27	F	54	43.4	27.6	35.5	51.2	82	66.6	rainy (71%)	12.763	9.77014	1.02535	55746.3	12256	1896.15	6965.54	313.883	64.3991	1952.36	392.093	3605.64	3236.85	58.4545	564.511	339.834	-115.157	0.345127	0.305111	4.15838	n.d.	n.d.	n.d.
28	M	33	54.8	44.8	49.8	103.9	92.3	98.1	rainy (71%)	12.0172	7.74224	0.825485	34710.1	11859.8	2273.52	951.678	256.07	64.3469	3018.18	249.875	1996.43	1875.09	119.933	179.783	129.391	-78.9998	1.06705	0.150642	0.458885	3	7.5	10.5
29	F	54	29.8	34.5	32.15	65.8	56.6	61.2	rainy (71%)	11.4123	9.18983	0.695187	48607.9	16778.7	2380.55	2628.02	354.817	54.2448	5935.56	1310.74	4868.64	5113.54	250.948	528.771	318.333	-107.895	1.00723	0.167184	2.52218	7.5	3	8.5
30	M	61	27.2	38.9	33.05	63.2	79.6	71.4	rainy (71%)	18.1036	13.8441	2.3747	60269.5	17523.2	3524.27	3298.25	390.89	105.815	6067.03	1283.46	3977.37	3327.79	878.898	512.331	297.297	-82.2618	0.487161	0.321398	11.1522	12.5	0.5	13.5
	n.d. = not determined
